# Supplementary material for: Patterns of pain and stiffness over 5 years in polymyalgia rheumatica: results from the PMR Cohort Study
Source: Rheumatol Adv Pract. 2025 Jun 5;9(3):rkaf060. doi: 10.1093/rap/rkaf060 (PMC12204186; doi:10.1093/rap/rkaf060)
Supplement: rkaf060_Supplementary_Data [file rkaf060_supplementary_data.zip]

Archive with 2 entries (2 files):
- supplementary data.xls
- 24-283 Supplementary Tables and Figures.docx
