# Supplementary material for: Patterns of pain and stiffness over 5 years in polymyalgia rheumatica: results from the PMR Cohort Study
Source: Rheumatol Adv Pract. 2025 Jun 5;9(3):rkaf060. doi: 10.1093/rap/rkaf060 (PMC12204186; doi:10.1093/rap/rkaf060)
Supplement: rkaf060_Supplementary_Data [file rkaf060_supplementary_data.zip › supplementary data.xls]

## Sheet: Read me
counts and percentages at each body site and follow-up time, stratified by age group and gender
cell counts<5 and percentages that allow them to be calculate have been suppressed

## Sheet: pain - gender
time point	body region	gender	count with pain	denominator	%
bl_	bilat_shoulder	Female	324	403	80.397
bl_	unilat_hip	Female	23	403	5.7072
bl_	bilat_hand	Female	104	403	25.8065
bl_	acrwsp	Female	231	403	57.3201
bl_	unilat_knee	Female	39	403	9.67742
bl_	bilat_hip	Female	244	403	60.5459
bl_	unilat_hand	Female	34	403	8.43672
bl_	bilat_knee	Female	180	403	44.665
bl_	unilat_shoulde	Female	33	403	8.18859
bl_	bilat_hip	Male	142	247	57.4899
bl_	unilat_shoulde	Male	11	247	4.45344
bl_	bilat_shoulder	Male	206	247	83.4008
bl_	unilat_hip	Male	20	247	8.09717
bl_	unilat_knee	Male	29	247	11.7409
bl_	unilat_hand	Male	23	247	9.31174
bl_	bilat_knee	Male	110	247	44.5344
bl_	acrwsp	Male	132	247	53.4413
bl_	bilat_hand	Male	68	247	27.5304
m12_	bilat_knee	Female	69	299	23.0769
m12_	acrwsp	Female	78	299	26.087
m12_	unilat_hip	Female	26	299	8.69565
m12_	bilat_hand	Female	50	299	16.7224
m12_	unilat_shoulde	Female	34	299	11.3712
m12_	bilat_hip	Female	89	299	29.7659
m12_	bilat_shoulder	Female	116	299	38.796
m12_	unilat_knee	Female	23	299	7.69231
m12_	unilat_hand	Female	24	299	8.02676
m12_	unilat_knee	Male	10	196	5.10204
m12_	unilat_hand	Male	12	196	6.12245
m12_	acrwsp	Male	34	196	17.3469
m12_	bilat_knee	Male	31	196	15.8163
m12_	bilat_hip	Male	42	196	21.4286
m12_	bilat_hand	Male	30	196	15.3061
m12_	bilat_shoulder	Male	65	196	33.1633
m12_	unilat_shoulde	Male	27	196	13.7755
m12_	unilat_hip	Male	14	196	7.14286
m18_	bilat_hip	Female	88	280	31.4286
m18_	acrwsp	Female	77	280	27.5
m18_	unilat_hand	Female	20	280	7.14286
m18_	unilat_knee	Female	21	280	7.5
m18_	bilat_hand	Female	47	280	16.7857
m18_	bilat_knee	Female	72	280	25.7143
m18_	unilat_shoulde	Female	44	280	15.7143
m18_	unilat_hip	Female	21	280	7.5
m18_	bilat_shoulder	Female	114	280	40.7143
m18_	bilat_hand	Male	36	190	18.9474
m18_	bilat_shoulder	Male	59	190	31.0526
m18_	unilat_knee	Male	13	190	6.84211
m18_	acrwsp	Male	33	190	17.3684
m18_	unilat_hip	Male	8	190	4.21053
m18_	bilat_knee	Male	37	190	19.4737
m18_	unilat_shoulde	Male	21	190	11.0526
m18_	bilat_hip	Male	33	190	17.3684
m18_	unilat_hand	Male	9	190	4.73684
m1_	bilat_knee	Female	72	367	19.6185
m1_	acrwsp	Female	91	367	24.7956
m1_	unilat_hip	Female	42	367	11.4441
m1_	unilat_knee	Female	34	367	9.26431
m1_	bilat_hand	Female	44	367	11.9891
m1_	bilat_hip	Female	84	367	22.8883
m1_	unilat_shoulde	Female	50	367	13.624
m1_	bilat_shoulder	Female	134	367	36.5123
m1_	unilat_hand	Female	28	367	7.62943
m1_	bilat_hip	Male	38	232	16.3793
m1_	acrwsp	Male	35	232	15.0862
m1_	unilat_hip	Male	16	232	6.89655
m1_	unilat_knee	Male	17	232	7.32759
m1_	unilat_hand	Male	7	232	3.01724
m1_	bilat_shoulder	Male	70	232	30.1724
m1_	unilat_shoulde	Male	21	232	9.05172
m1_	bilat_hand	Male	27	232	11.6379
m1_	bilat_knee	Male	36	232	15.5172
m24_	unilat_shoulde	Female	31	260	11.9231
m24_	unilat_hand	Female	17	260	6.53846
m24_	bilat_shoulder	Female	103	260	39.6154
m24_	unilat_hip	Female	22	260	8.46154
m24_	bilat_knee	Female	57	260	21.9231
m24_	unilat_knee	Female	26	260	10
m24_	bilat_hand	Female	39	260	15
m24_	acrwsp	Female	71	260	27.3077
m24_	bilat_hip	Female	65	260	25
m24_	unilat_hand	Male	10	185	5.40541
m24_	acrwsp	Male	29	185	15.6757
m24_	bilat_hip	Male	38	185	20.5405
m24_	unilat_shoulde	Male	17	185	9.18919
m24_	unilat_hip	Male	12	185	6.48649
m24_	bilat_shoulder	Male	61	185	32.973
m24_	unilat_knee	Male	9	185	4.86486
m24_	bilat_knee	Male	31	185	16.7568
m24_	bilat_hand	Male	34	185	18.3784
m4_	unilat_shoulde	Female	49	337	14.5401
m4_	bilat_knee	Female	61	337	18.1009
m4_	unilat_hand	Female	29	337	8.60534
m4_	unilat_hip	Female	46	337	13.6499
m4_	bilat_hand	Female	43	337	12.7596
m4_	bilat_hip	Female	74	337	21.9585
m4_	bilat_shoulder	Female	131	337	38.8724
m4_	unilat_knee	Female	35	337	10.3858
m4_	acrwsp	Female	75	337	22.2552
m4_	unilat_hip	Male	13	217	5.99078
m4_	unilat_hand	Male	8	217	3.68664
m4_	bilat_hip	Male	25	217	11.5207
m4_	acrwsp	Male	30	217	13.8249
m4_	bilat_hand	Male	32	217	14.7465
m4_	bilat_knee	Male	27	217	12.4424
m4_	unilat_shoulde	Male	25	217	11.5207
m4_	bilat_shoulder	Male	74	217	34.1014
m4_	unilat_knee	Male	7	217	3.22581
m60_	unilat_hip	Female	12	125	9.6
m60_	unilat_knee	Female	10	125	8
m60_	unilat_hand	Female	10	125	8
m60_	bilat_shoulder	Female	45	125	36
m60_	bilat_knee	Female	26	125	20.8
m60_	acrwsp	Female	41	125	32.8
m60_	bilat_hand	Female	27	125	21.6
m60_	unilat_shoulde	Female	12	125	9.6
m60_	bilat_hip	Female	32	125	25.6
m60_	acrwsp	Male	15	72	20.8333
m60_	unilat_knee	Male	5	72	6.94444
m60_	bilat_hip	Male	14	72	19.4444
m60_	unilat_hip	Male	8	72	11.1111
m60_	bilat_hand	Male	10	72	13.8889
m60_	unilat_hand	Male	6	72	8.33333
m60_	unilat_shoulde	Male	13	72	18.0556
m60_	bilat_shoulder	Male	21	72	29.1667
m60_	bilat_knee	Male	13	72	18.0556
m8_	unilat_knee	Female	34	321	10.5919
m8_	bilat_shoulder	Female	117	321	36.4486
m8_	unilat_shoulde	Female	34	321	10.5919
m8_	unilat_hip	Female	38	321	11.838
m8_	bilat_knee	Female	62	321	19.3146
m8_	unilat_hand	Female	26	321	8.09969
m8_	acrwsp	Female	75	321	23.3645
m8_	bilat_hand	Female	50	321	15.5763
m8_	bilat_hip	Female	80	321	24.9221
m8_	acrwsp	Male	32	206	15.534
m8_	unilat_hand	Male	12	206	5.82524
m8_	unilat_knee	Male	16	206	7.76699
m8_	bilat_hand	Male	33	206	16.0194
m8_	bilat_hip	Male	36	206	17.4757
m8_	unilat_hip	Male	12	206	5.82524
m8_	bilat_shoulder	Male	63	206	30.5825
m8_	bilat_knee	Male	26	206	12.6214
m8_	unilat_shoulde	Male	32	206	15.534

## Sheet: stiffness - gender
time point	body region	gender	count with stiffness	denominator	%
bl_	unilat_hip	Female	23	403	5.7072
bl_	bilat_shoulder	Female	266	403	66.005
bl_	bilat_hand	Female	74	403	18.3623
bl_	bilat_knee	Female	175	403	43.4243
bl_	bilat_hip	Female	203	403	50.3722
bl_	unilat_shoulde	Female	35	403	8.68486
bl_	acrwsp	Female	189	403	46.8983
bl_	unilat_knee	Female	31	403	7.69231
bl_	unilat_hand	Female	25	403	6.20347
bl_	unilat_hand	Male	17	247	6.88259
bl_	unilat_shoulde	Male	12	247	4.8583
bl_	unilat_knee	Male	16	247	6.47773
bl_	unilat_hip	Male	20	247	8.09717
bl_	bilat_knee	Male	90	247	36.4372
bl_	bilat_hip	Male	109	247	44.1296
bl_	bilat_shoulder	Male	160	247	64.7773
bl_	bilat_hand	Male	54	247	21.8623
bl_	acrwsp	Male	101	247	40.8907
m12_	unilat_hip	Female	13	299	4.34783
m12_	unilat_hand	Female	15	299	5.01672
m12_	unilat_knee	Female	16	299	5.35117
m12_	bilat_hand	Female	46	299	15.3846
m12_	acrwsp	Female	67	299	22.408
m12_	bilat_hip	Female	79	299	26.4214
m12_	unilat_shoulde	Female	18	299	6.02007
m12_	bilat_knee	Female	75	299	25.0836
m12_	bilat_shoulder	Female	107	299	35.786
m12_	bilat_shoulder	Male	55	196	28.0612
m12_	unilat_knee	Male	6	196	3.06122
m12_	bilat_hand	Male	17	196	8.67347
m12_	bilat_hip	Male	33	196	16.8367
m12_	bilat_knee	Male	30	196	15.3061
m12_	unilat_shoulde	Male	11	196	5.61225
m12_	unilat_hand	Male	10	196	5.10204
m12_	acrwsp	Male	20	196	10.2041
m12_	unilat_hip	Male	10	196	5.10204
m18_	unilat_hip	Female	14	280	5
m18_	bilat_knee	Female	82	280	29.2857
m18_	bilat_shoulder	Female	99	280	35.3571
m18_	bilat_hand	Female	35	280	12.5
m18_	unilat_shoulde	Female	26	280	9.28571
m18_	bilat_hip	Female	79	280	28.2143
m18_	unilat_hand	Female	13	280	4.64286
m18_	unilat_knee	Female	13	280	4.64286
m18_	acrwsp	Female	70	280	25
m18_	unilat_hip	Male	11	190	5.78947
m18_	unilat_hand	Male	8	190	4.21053
m18_	bilat_shoulder	Male	53	190	27.8947
m18_	bilat_hip	Male	30	190	15.7895
m18_	bilat_knee	Male	37	190	19.4737
m18_	acrwsp	Male	26	190	13.6842
m18_	bilat_hand	Male	32	190	16.8421
m18_	unilat_shoulde	Male	13	190	6.84211
m18_	unilat_knee	Male	11	190	5.78947
m1_	bilat_shoulder	Female	98	367	26.703
m1_	unilat_shoulde	Female	37	367	10.0817
m1_	unilat_knee	Female	25	367	6.81199
m1_	unilat_hip	Female	21	367	5.72207
m1_	bilat_knee	Female	77	367	20.9809
m1_	acrwsp	Female	63	367	17.1662
m1_	unilat_hand	Female	16	367	4.35967
m1_	bilat_hand	Female	47	367	12.8065
m1_	bilat_hip	Female	73	367	19.891
m1_	bilat_hip	Male	32	232	13.7931
m1_	unilat_shoulde	Male	15	232	6.46552
m1_	acrwsp	Male	22	232	9.48276
m1_	unilat_knee	Male	10	232	4.31034
m1_	bilat_knee	Male	30	232	12.931
m1_	bilat_hand	Male	20	232	8.62069
m1_	unilat_hand	Male	6	232	2.58621
m1_	bilat_shoulder	Male	47	232	20.2586
m1_	unilat_hip	Male	12	232	5.17241
m24_	bilat_knee	Female	71	260	27.3077
m24_	unilat_hand	Female	9	260	3.46154
m24_	unilat_shoulde	Female	23	260	8.84615
m24_	bilat_shoulder	Female	93	260	35.7692
m24_	unilat_hip	Female	16	260	6.15385
m24_	acrwsp	Female	57	260	21.9231
m24_	bilat_hand	Female	33	260	12.6923
m24_	bilat_hip	Female	67	260	25.7692
m24_	unilat_knee	Female	12	260	4.61538
m24_	bilat_knee	Male	40	185	21.6216
m24_	bilat_hand	Male	20	185	10.8108
m24_	unilat_knee	Male	7	185	3.78378
m24_	bilat_hip	Male	39	185	21.0811
m24_	bilat_shoulder	Male	52	185	28.1081
m24_	unilat_shoulde	Male	15	185	8.10811
m24_	unilat_hand	Male	9	185	4.86486
m24_	unilat_hip	Male	9	185	4.86486
m24_	acrwsp	Male	30	185	16.2162
m4_	bilat_knee	Female	68	337	20.178
m4_	unilat_hip	Female	25	337	7.4184
m4_	bilat_hand	Female	46	337	13.6499
m4_	bilat_shoulder	Female	110	337	32.6409
m4_	unilat_knee	Female	24	337	7.12166
m4_	unilat_hand	Female	14	337	4.1543
m4_	bilat_hip	Female	71	337	21.0682
m4_	acrwsp	Female	75	337	22.2552
m4_	unilat_shoulde	Female	34	337	10.089
m4_	bilat_knee	Male	24	217	11.0599
m4_	acrwsp	Male	22	217	10.1382
m4_	unilat_knee	Male	8	217	3.68664
m4_	unilat_hip	Male	5	217	2.30415
m4_	unilat_hand	Male	8	217	3.68664
m4_	unilat_shoulde	Male	25	217	11.5207
m4_	bilat_hip	Male	26	217	11.9816
m4_	bilat_hand	Male	25	217	11.5207
m4_	bilat_shoulder	Male	52	217	23.9631
m60_	bilat_shoulder	Female	35	125	28
m60_	unilat_hip	Female	5	125	4
m60_	bilat_knee	Female	28	125	22.4
m60_	bilat_hip	Female	28	125	22.4
m60_	unilat_shoulde	Female	6	125	4.8
m60_	bilat_hand	Female	21	125	16.8
m60_	acrwsp	Female	27	125	21.6
m60_	unilat_hand	Female	9	125	7.2
m60_	unilat_knee	Female		125
m60_	unilat_knee	Male		72
m60_	unilat_hip	Male	7	72	9.72222
m60_	unilat_hand	Male		72
m60_	bilat_shoulder	Male	12	72	16.6667
m60_	bilat_hand	Male	11	72	15.2778
m60_	bilat_knee	Male	9	72	12.5
m60_	acrwsp	Male	10	72	13.8889
m60_	unilat_shoulde	Male	11	72	15.2778
m60_	bilat_hip	Male	10	72	13.8889
m8_	acrwsp	Female	77	321	23.9875
m8_	bilat_shoulder	Female	105	321	32.7103
m8_	unilat_knee	Female	16	321	4.98442
m8_	bilat_hip	Female	93	321	28.972
m8_	bilat_knee	Female	89	321	27.7259
m8_	bilat_hand	Female	60	321	18.6916
m8_	unilat_shoulde	Female	28	321	8.72274
m8_	unilat_hip	Female	20	321	6.23053
m8_	unilat_hand	Female	21	321	6.54206
m8_	unilat_shoulde	Male	17	206	8.25243
m8_	bilat_hand	Male	20	206	9.70874
m8_	acrwsp	Male	28	206	13.5922
m8_	unilat_hand	Male	10	206	4.85437
m8_	unilat_knee	Male	5	206	2.42718
m8_	bilat_hip	Male	30	206	14.5631
m8_	bilat_knee	Male	36	206	17.4757
m8_	bilat_shoulder	Male	58	206	28.1553
m8_	unilat_hip	Male	5	206	2.42718

## Sheet: pain - agegrp
time point	body region	age group	count with stiffness	denominator	%
bl_	bilat_shoulder	<60	44	55	80
bl_	unilat_hip	<60		55
bl_	bilat_knee	<60	28	55	50.9091
bl_	bilat_hand	<60	16	55	29.0909
bl_	unilat_hand	<60	5	55	9.09091
bl_	bilat_hip	<60	40	55	72.7273
bl_	unilat_knee	<60	5	55	9.09091
bl_	unilat_shoulde	<60	10	55	18.1818
bl_	acrwsp	<60	40	55	72.7273
bl_	unilat_shoulde	60-69	9	170	5.29412
bl_	acrwsp	60-69	110	170	64.7059
bl_	unilat_hand	60-69	10	170	5.88235
bl_	unilat_knee	60-69	25	170	14.7059
bl_	unilat_hip	60-69	11	170	6.47059
bl_	bilat_knee	60-69	86	170	50.5882
bl_	bilat_hip	60-69	109	170	64.1176
bl_	bilat_shoulder	60-69	142	170	83.5294
bl_	bilat_hand	60-69	46	170	27.0588
bl_	unilat_hand	70-79	32	274	11.6788
bl_	bilat_hand	70-79	68	274	24.8175
bl_	acrwsp	70-79	146	274	53.2847
bl_	bilat_hip	70-79	159	274	58.0292
bl_	bilat_knee	70-79	115	274	41.9708
bl_	unilat_hip	70-79	19	274	6.93431
bl_	unilat_knee	70-79	27	274	9.85401
bl_	bilat_shoulder	70-79	223	274	81.3869
bl_	unilat_shoulde	70-79	17	274	6.20438
bl_	bilat_hip	>=80	78	151	51.6556
bl_	unilat_shoulde	>=80	8	151	5.29801
bl_	unilat_hip	>=80	12	151	7.94702
bl_	bilat_knee	>=80	61	151	40.3974
bl_	bilat_hand	>=80	42	151	27.8146
bl_	unilat_knee	>=80	11	151	7.28477
bl_	bilat_shoulder	>=80	121	151	80.1325
bl_	unilat_hand	>=80	10	151	6.62252
bl_	acrwsp	>=80	67	151	44.3709
m12_	unilat_hip	<60		39
m12_	unilat_knee	<60		39
m12_	bilat_hand	<60	9	39	23.0769
m12_	bilat_knee	<60	11	39	28.2051
m12_	acrwsp	<60	17	39	43.5897
m12_	unilat_hand	<60		39
m12_	bilat_shoulder	<60	25	39	64.1026
m12_	unilat_shoulde	<60		39
m12_	bilat_hip	<60	18	39	46.1538
m12_	unilat_shoulde	60-69	12	120	10
m12_	acrwsp	60-69	25	120	20.8333
m12_	unilat_knee	60-69	5	120	4.16667
m12_	bilat_hip	60-69	46	120	38.3333
m12_	bilat_shoulder	60-69	46	120	38.3333
m12_	unilat_hand	60-69	9	120	7.5
m12_	bilat_knee	60-69	27	120	22.5
m12_	bilat_hand	60-69	21	120	17.5
m12_	unilat_hip	60-69	6	120	5
m12_	bilat_hand	70-79	30	215	13.9535
m12_	bilat_knee	70-79	45	215	20.9302
m12_	unilat_hip	70-79	21	215	9.76744
m12_	unilat_knee	70-79	20	215	9.30233
m12_	unilat_shoulde	70-79	30	215	13.9535
m12_	acrwsp	70-79	47	215	21.8605
m12_	bilat_hip	70-79	47	215	21.8605
m12_	unilat_hand	70-79	19	215	8.83721
m12_	bilat_shoulder	70-79	77	215	35.814
m12_	unilat_hip	>=80	12	121	9.91736
m12_	unilat_knee	>=80		121
m12_	bilat_hip	>=80	20	121	16.5289
m12_	bilat_hand	>=80	20	121	16.5289
m12_	unilat_shoulde	>=80	15	121	12.3967
m12_	acrwsp	>=80	23	121	19.0083
m12_	unilat_hand	>=80		121
m12_	bilat_shoulder	>=80	33	121	27.2727
m12_	bilat_knee	>=80	17	121	14.0496
m18_	acrwsp	<60	14	39	35.8974
m18_	bilat_knee	<60	14	39	35.8974
m18_	bilat_hip	<60	20	39	51.2821
m18_	bilat_hand	<60	9	39	23.0769
m18_	bilat_shoulder	<60	23	39	58.9744
m18_	unilat_shoulde	<60	8	39	20.5128
m18_	unilat_knee	<60		39
m18_	unilat_hand	<60		39
m18_	unilat_hip	<60		39
m18_	unilat_hand	60-69		111
m18_	bilat_hip	60-69	35	111	31.5315
m18_	unilat_knee	60-69		111
m18_	unilat_hip	60-69	7	111	6.30631
m18_	acrwsp	60-69	32	111	28.8288
m18_	bilat_knee	60-69	29	111	26.1261
m18_	bilat_shoulder	60-69	48	111	43.2432
m18_	bilat_hand	60-69	22	111	19.8198
m18_	unilat_shoulde	60-69	11	111	9.90991
m18_	bilat_shoulder	70-79	73	210	34.7619
m18_	bilat_hip	70-79	46	210	21.9048
m18_	bilat_hand	70-79	36	210	17.1429
m18_	unilat_shoulde	70-79	22	210	10.4762
m18_	acrwsp	70-79	47	210	22.381
m18_	bilat_knee	70-79	47	210	22.381
m18_	unilat_hand	70-79	17	210	8.09524
m18_	unilat_hip	70-79	13	210	6.19048
m18_	unilat_knee	70-79	18	210	8.57143
m18_	unilat_hip	>=80	9	110	8.18182
m18_	acrwsp	>=80	17	110	15.4545
m18_	unilat_hand	>=80	6	110	5.45455
m18_	bilat_knee	>=80	19	110	17.2727
m18_	bilat_hand	>=80	16	110	14.5455
m18_	unilat_knee	>=80	8	110	7.27273
m18_	bilat_shoulder	>=80	29	110	26.3636
m18_	unilat_shoulde	>=80	24	110	21.8182
m18_	bilat_hip	>=80	20	110	18.1818
m1_	bilat_knee	<60	14	48	29.1667
m1_	unilat_hand	<60		48
m1_	unilat_hip	<60	5	48	10.4167
m1_	unilat_knee	<60		48
m1_	unilat_shoulde	<60	8	48	16.6667
m1_	bilat_hip	<60	18	48	37.5
m1_	acrwsp	<60	20	48	41.6667
m1_	bilat_hand	<60	9	48	18.75
m1_	bilat_shoulder	<60	27	48	56.25
m1_	unilat_knee	60-69	15	154	9.74026
m1_	unilat_shoulde	60-69	12	154	7.79221
m1_	unilat_hand	60-69	11	154	7.14286
m1_	bilat_shoulder	60-69	63	154	40.9091
m1_	bilat_hand	60-69	20	154	12.987
m1_	acrwsp	60-69	42	154	27.2727
m1_	bilat_knee	60-69	32	154	20.7792
m1_	bilat_hip	60-69	37	154	24.026
m1_	unilat_hip	60-69	22	154	14.2857
m1_	unilat_hip	70-79	17	256	6.64062
m1_	acrwsp	70-79	49	256	19.1406
m1_	bilat_shoulder	70-79	81	256	31.6406
m1_	unilat_hand	70-79	13	256	5.07812
m1_	unilat_shoulde	70-79	40	256	15.625
m1_	bilat_knee	70-79	42	256	16.4062
m1_	bilat_hip	70-79	46	256	17.9688
m1_	unilat_knee	70-79	27	256	10.5469
m1_	bilat_hand	70-79	31	256	12.1094
m1_	acrwsp	>=80	15	141	10.6383
m1_	unilat_hand	>=80	9	141	6.38298
m1_	bilat_knee	>=80	20	141	14.1844
m1_	bilat_hand	>=80	11	141	7.80142
m1_	unilat_shoulde	>=80	11	141	7.80142
m1_	bilat_shoulder	>=80	33	141	23.4043
m1_	unilat_hip	>=80	14	141	9.92908
m1_	unilat_knee	>=80	8	141	5.67376
m1_	bilat_hip	>=80	21	141	14.8936
m24_	unilat_hip	<60		32
m24_	bilat_knee	<60	9	32	28.125
m24_	unilat_shoulde	<60	6	32	18.75
m24_	unilat_hand	<60		32
m24_	bilat_hip	<60	10	32	31.25
m24_	bilat_hand	<60	6	32	18.75
m24_	unilat_knee	<60	4	32	12.5
m24_	bilat_shoulder	<60	18	32	56.25
m24_	acrwsp	<60	14	32	43.75
m24_	unilat_hand	60-69	2	107	1.86916
m24_	unilat_knee	60-69	10	107	9.34579
m24_	unilat_hip	60-69	6	107	5.60748
m24_	bilat_hip	60-69	35	107	32.7103
m24_	acrwsp	60-69	28	107	26.1682
m24_	bilat_hand	60-69	20	107	18.6916
m24_	bilat_shoulder	60-69	46	107	42.9907
m24_	unilat_shoulde	60-69	10	107	9.34579
m24_	bilat_knee	60-69	19	107	17.757
m24_	bilat_knee	70-79	44	202	21.7822
m24_	acrwsp	70-79	45	202	22.2772
m24_	bilat_shoulder	70-79	69	202	34.1584
m24_	unilat_knee	70-79	15	202	7.42574
m24_	unilat_hand	70-79	14	202	6.93069
m24_	bilat_hand	70-79	35	202	17.3267
m24_	unilat_shoulde	70-79	18	202	8.91089
m24_	unilat_hip	70-79	19	202	9.40594
m24_	bilat_hip	70-79	46	202	22.7723
m24_	bilat_shoulder	>=80	31	104	29.8077
m24_	unilat_knee	>=80	6	104	5.76923
m24_	bilat_hip	>=80	12	104	11.5385
m24_	unilat_shoulde	>=80	14	104	13.4615
m24_	unilat_hip	>=80	7	104	6.73077
m24_	bilat_hand	>=80	12	104	11.5385
m24_	bilat_knee	>=80	16	104	15.3846
m24_	unilat_hand	>=80	8	104	7.69231
m24_	acrwsp	>=80	13	104	12.5
m4_	unilat_knee	<60		43
m4_	bilat_shoulder	<60	28	43	65.1163
m4_	unilat_hip	<60		43
m4_	unilat_hand	<60		43
m4_	bilat_hip	<60	15	43	34.8837
m4_	unilat_shoulde	<60	7	43	16.2791
m4_	acrwsp	<60	18	43	41.8605
m4_	bilat_hand	<60	6	43	13.9535
m4_	bilat_knee	<60	10	43	23.2558
m4_	unilat_hand	60-69	9	139	6.47482
m4_	bilat_shoulder	60-69	59	139	42.446
m4_	bilat_knee	60-69	28	139	20.1439
m4_	bilat_hip	60-69	35	139	25.1799
m4_	bilat_hand	60-69	24	139	17.2662
m4_	unilat_hip	60-69	16	139	11.5108
m4_	acrwsp	60-69	36	139	25.8993
m4_	unilat_shoulde	60-69	11	139	7.91367
m4_	unilat_knee	60-69	11	139	7.91367
m4_	bilat_hip	70-79	37	243	15.2263
m4_	acrwsp	70-79	38	243	15.6379
m4_	unilat_shoulde	70-79	36	243	14.8148
m4_	bilat_hand	70-79	28	243	11.5226
m4_	unilat_knee	70-79	23	243	9.46502
m4_	bilat_shoulder	70-79	87	243	35.8025
m4_	bilat_knee	70-79	34	243	13.9918
m4_	unilat_hip	70-79	26	243	10.6996
m4_	unilat_hand	70-79	19	243	7.81893
m4_	bilat_shoulder	>=80	31	129	24.031
m4_	bilat_hip	>=80	12	129	9.30233
m4_	unilat_knee	>=80	7	129	5.42636
m4_	unilat_hip	>=80	13	129	10.0775
m4_	bilat_hand	>=80	17	129	13.1783
m4_	unilat_hand	>=80	8	129	6.20155
m4_	bilat_knee	>=80	16	129	12.4031
m4_	acrwsp	>=80	13	129	10.0775
m4_	unilat_shoulde	>=80	20	129	15.5039
m60_	bilat_hip	<60	7	17	41.1765
m60_	bilat_hand	<60	5	17	29.4118
m60_	bilat_shoulder	<60	9	17	52.9412
m60_	unilat_knee	<60		17
m60_	unilat_hip	<60		17
m60_	bilat_knee	<60		17
m60_	unilat_shoulde	<60		17
m60_	acrwsp	<60	10	17	58.8235
m60_	unilat_hand	<60		17
m60_	bilat_shoulder	60-69	20	55	36.3636
m60_	bilat_knee	60-69	10	55	18.1818
m60_	acrwsp	60-69	16	55	29.0909
m60_	unilat_knee	60-69		55
m60_	unilat_shoulde	60-69	8	55	14.5455
m60_	bilat_hip	60-69	11	55	20
m60_	bilat_hand	60-69	12	55	21.8182
m60_	unilat_hip	60-69	6	55	10.9091
m60_	unilat_hand	60-69		55
m60_	unilat_hand	70-79	8	91	8.79121
m60_	unilat_knee	70-79	5	91	5.49451
m60_	bilat_hip	70-79	22	91	24.1758
m60_	bilat_knee	70-79	18	91	19.7802
m60_	unilat_hip	70-79	9	91	9.89011
m60_	bilat_hand	70-79	14	91	15.3846
m60_	unilat_shoulde	70-79	10	91	10.989
m60_	bilat_shoulder	70-79	29	91	31.8681
m60_	acrwsp	70-79	25	91	27.4725
m60_	bilat_shoulder	>=80	8	34	23.5294
m60_	bilat_hip	>=80	6	34	17.6471
m60_	bilat_knee	>=80	7	34	20.5882
m60_	unilat_shoulde	>=80	6	34	17.6471
m60_	acrwsp	>=80	5	34	14.7059
m60_	unilat_hip	>=80		34
m60_	unilat_hand	>=80		34
m60_	unilat_knee	>=80		34
m60_	bilat_hand	>=80	6	34	17.6471
m8_	bilat_knee	<60	11	43	25.5814
m8_	unilat_hand	<60		43
m8_	bilat_hip	<60	17	43	39.5349
m8_	unilat_hip	<60		43
m8_	unilat_knee	<60	7	43	16.2791
m8_	bilat_hand	<60	12	43	27.907
m8_	acrwsp	<60	14	43	32.5581
m8_	bilat_shoulder	<60	26	43	60.4651
m8_	unilat_shoulde	<60	6	43	13.9535
m8_	bilat_knee	60-69	23	127	18.1102
m8_	unilat_shoulde	60-69	20	127	15.748
m8_	unilat_hip	60-69	16	127	12.5984
m8_	acrwsp	60-69	36	127	28.3465
m8_	bilat_hand	60-69	17	127	13.3858
m8_	bilat_hip	60-69	40	127	31.4961
m8_	bilat_shoulder	60-69	46	127	36.2205
m8_	unilat_knee	60-69	18	127	14.1732
m8_	unilat_hand	60-69	11	127	8.66142
m8_	unilat_shoulde	70-79	26	232	11.2069
m8_	bilat_hand	70-79	38	232	16.3793
m8_	acrwsp	70-79	42	232	18.1034
m8_	bilat_shoulder	70-79	77	232	33.1897
m8_	unilat_knee	70-79	20	232	8.62069
m8_	unilat_hand	70-79	18	232	7.75862
m8_	bilat_knee	70-79	43	232	18.5345
m8_	bilat_hip	70-79	45	232	19.3966
m8_	unilat_hip	70-79	22	232	9.48276
m8_	unilat_hand	>=80	6	125	4.8
m8_	bilat_hand	>=80	16	125	12.8
m8_	acrwsp	>=80	15	125	12
m8_	unilat_knee	>=80	5	125	4
m8_	unilat_hip	>=80	10	125	8
m8_	bilat_hip	>=80	14	125	11.2
m8_	unilat_shoulde	>=80	14	125	11.2
m8_	bilat_knee	>=80	11	125	8.8
m8_	bilat_shoulder	>=80	31	125	24.8

## Sheet: stiffness - agegrp
Follow-up time	body region	Age group	n	denominator	%
bl_	unilat_shoulde	<60	7	55	12.7273
bl_	unilat_knee	<60		55
bl_	unilat_hip	<60		55
bl_	acrwsp	<60	32	55	58.1818
bl_	bilat_hip	<60	35	55	63.6364
bl_	unilat_hand	<60		55
bl_	bilat_hand	<60	14	55	25.4545
bl_	bilat_knee	<60	26	55	47.2727
bl_	bilat_shoulder	<60	40	55	72.7273
bl_	unilat_hip	60-69	8	170	4.70588
bl_	bilat_hand	60-69	29	170	17.0588
bl_	acrwsp	60-69	88	170	51.7647
bl_	unilat_hand	60-69	9	170	5.29412
bl_	unilat_shoulde	60-69	12	170	7.05882
bl_	bilat_hip	60-69	92	170	54.1176
bl_	bilat_shoulder	60-69	121	170	71.1765
bl_	unilat_knee	60-69	15	170	8.82353
bl_	bilat_knee	60-69	82	170	48.2353
bl_	bilat_shoulder	70-79	174	274	63.5037
bl_	acrwsp	70-79	115	274	41.9708
bl_	unilat_hip	70-79	22	274	8.0292
bl_	bilat_hand	70-79	60	274	21.8978
bl_	unilat_hand	70-79	19	274	6.93431
bl_	bilat_knee	70-79	111	274	40.5109
bl_	unilat_shoulde	70-79	18	274	6.56934
bl_	bilat_hip	70-79	131	274	47.8102
bl_	unilat_knee	70-79	25	274	9.12409
bl_	bilat_shoulder	>=80	91	151	60.2649
bl_	unilat_shoulde	>=80	10	151	6.62252
bl_	bilat_hip	>=80	54	151	35.7616
bl_	unilat_knee	>=80	5	151	3.31126
bl_	bilat_knee	>=80	46	151	30.4636
bl_	acrwsp	>=80	55	151	36.4238
bl_	bilat_hand	>=80	25	151	16.5563
bl_	unilat_hip	>=80	12	151	7.94702
bl_	unilat_hand	>=80	12	151	7.94702
m12_	bilat_shoulder	<60	22	39	56.4103
m12_	unilat_hand	<60		39
m12_	bilat_knee	<60	11	39	28.2051
m12_	unilat_hip	<60	0	39	0
m12_	unilat_shoulde	<60	0	39	0
m12_	bilat_hand	<60	6	39	15.3846
m12_	unilat_knee	<60		39
m12_	acrwsp	<60	12	39	30.7692
m12_	bilat_hip	<60	14	39	35.8974
m12_	bilat_knee	60-69	27	120	22.5
m12_	unilat_shoulde	60-69	8	120	6.66667
m12_	unilat_knee	60-69	7	120	5.83333
m12_	acrwsp	60-69	23	120	19.1667
m12_	bilat_shoulder	60-69	39	120	32.5
m12_	bilat_hip	60-69	39	120	32.5
m12_	unilat_hand	60-69	6	120	5
m12_	unilat_hip	60-69	5	120	4.16667
m12_	bilat_hand	60-69	20	120	16.6667
m12_	unilat_hip	70-79	14	215	6.51163
m12_	unilat_knee	70-79	12	215	5.5814
m12_	unilat_shoulde	70-79	13	215	6.04651
m12_	bilat_shoulder	70-79	74	215	34.4186
m12_	acrwsp	70-79	38	215	17.6744
m12_	bilat_hip	70-79	40	215	18.6047
m12_	bilat_knee	70-79	49	215	22.7907
m12_	unilat_hand	70-79	11	215	5.11628
m12_	bilat_hand	70-79	22	215	10.2326
m12_	bilat_hip	>=80	19	121	15.7025
m12_	unilat_hand	>=80	5	121	4.13223
m12_	unilat_knee	>=80		121
m12_	unilat_shoulde	>=80	8	121	6.61157
m12_	acrwsp	>=80	14	121	11.5702
m12_	unilat_hip	>=80		121
m12_	bilat_knee	>=80	18	121	14.876
m12_	bilat_hand	>=80	15	121	12.3967
m12_	bilat_shoulder	>=80	27	121	22.314
m18_	bilat_shoulder	<60	23	39	58.9744
m18_	unilat_hand	<60		39
m18_	unilat_knee	<60		39
m18_	unilat_hip	<60		39
m18_	bilat_hip	<60	16	39	41.0256
m18_	acrwsp	<60	15	39	38.4615
m18_	bilat_knee	<60	15	39	38.4615
m18_	bilat_hand	<60	7	39	17.9487
m18_	unilat_shoulde	<60		39
m18_	bilat_hand	60-69	20	111	18.018
m18_	unilat_hip	60-69		111
m18_	acrwsp	60-69	27	111	24.3243
m18_	bilat_knee	60-69	36	111	32.4324
m18_	bilat_hip	60-69	40	111	36.036
m18_	unilat_hand	60-69		111
m18_	bilat_shoulder	60-69	41	111	36.9369
m18_	unilat_knee	60-69	6	111	5.40541
m18_	unilat_shoulde	60-69	10	111	9.00901
m18_	unilat_knee	70-79	11	210	5.2381
m18_	bilat_shoulder	70-79	65	210	30.9524
m18_	unilat_shoulde	70-79	16	210	7.61905
m18_	bilat_hip	70-79	37	210	17.619
m18_	acrwsp	70-79	42	210	20
m18_	unilat_hip	70-79	16	210	7.61905
m18_	bilat_hand	70-79	29	210	13.8095
m18_	unilat_hand	70-79	10	210	4.7619
m18_	bilat_knee	70-79	45	210	21.4286
m18_	unilat_knee	>=80	5	110	4.54545
m18_	bilat_hip	>=80	16	110	14.5455
m18_	unilat_shoulde	>=80	9	110	8.18182
m18_	unilat_hip	>=80	5	110	4.54545
m18_	unilat_hand	>=80	6	110	5.45455
m18_	bilat_shoulder	>=80	23	110	20.9091
m18_	acrwsp	>=80	12	110	10.9091
m18_	bilat_hand	>=80	11	110	10
m18_	bilat_knee	>=80	23	110	20.9091
m1_	bilat_hip	<60	19	48	39.5833
m1_	bilat_knee	<60	15	48	31.25
m1_	unilat_hand	<60		48
m1_	unilat_hip	<60		48
m1_	unilat_knee	<60		48
m1_	acrwsp	<60	14	48	29.1667
m1_	unilat_shoulde	<60	6	48	12.5
m1_	bilat_hand	<60	7	48	14.5833
m1_	bilat_shoulder	<60	21	48	43.75
m1_	bilat_shoulder	60-69	44	154	28.5714
m1_	unilat_hip	60-69	14	154	9.09091
m1_	bilat_hip	60-69	28	154	18.1818
m1_	bilat_knee	60-69	28	154	18.1818
m1_	unilat_knee	60-69	13	154	8.44156
m1_	unilat_hand	60-69	6	154	3.8961
m1_	unilat_shoulde	60-69	15	154	9.74026
m1_	bilat_hand	60-69	19	154	12.3377
m1_	acrwsp	60-69	30	154	19.4805
m1_	unilat_hip	70-79	14	256	5.46875
m1_	bilat_knee	70-79	48	256	18.75
m1_	bilat_hand	70-79	31	256	12.1094
m1_	bilat_hip	70-79	42	256	16.4062
m1_	unilat_hand	70-79	12	256	4.6875
m1_	acrwsp	70-79	34	256	13.2812
m1_	bilat_shoulder	70-79	63	256	24.6094
m1_	unilat_shoulde	70-79	19	256	7.42188
m1_	unilat_knee	70-79	17	256	6.64062
m1_	acrwsp	>=80	7	141	4.96454
m1_	unilat_hip	>=80		141
m1_	unilat_knee	>=80		141
m1_	bilat_shoulder	>=80	17	141	12.0567
m1_	unilat_hand	>=80		141
m1_	bilat_hip	>=80	16	141	11.3475
m1_	unilat_shoulde	>=80	12	141	8.51064
m1_	bilat_knee	>=80	16	141	11.3475
m1_	bilat_hand	>=80	10	141	7.0922
m24_	unilat_hip	<60		32
m24_	bilat_hip	<60	9	32	28.125
m24_	acrwsp	<60	8	32	25
m24_	bilat_shoulder	<60	16	32	50
m24_	bilat_hand	<60	7	32	21.875
m24_	unilat_hand	<60	0	32
m24_	bilat_knee	<60	13	32	40.625
m24_	unilat_knee	<60		32
m24_	unilat_shoulde	<60		32
m24_	bilat_hand	60-69	14	107	13.0841
m24_	bilat_knee	60-69	24	107	22.4299
m24_	bilat_hip	60-69	32	107	29.9065
m24_	acrwsp	60-69	32	107	29.9065
m24_	unilat_knee	60-69		107
m24_	unilat_hip	60-69		107
m24_	unilat_shoulde	60-69	9	107	8.41121
m24_	unilat_hand	60-69		107
m24_	bilat_shoulder	60-69	41	107	38.3178
m24_	unilat_shoulde	70-79	14	202	6.93069
m24_	acrwsp	70-79	35	202	17.3267
m24_	bilat_knee	70-79	52	202	25.7426
m24_	bilat_shoulder	70-79	64	202	31.6832
m24_	unilat_hand	70-79	8	202	3.9604
m24_	unilat_knee	70-79	11	202	5.44554
m24_	unilat_hip	70-79	15	202	7.42574
m24_	bilat_hip	70-79	49	202	24.2574
m24_	bilat_hand	70-79	26	202	12.8713
m24_	unilat_hand	>=80	6	104	5.76923
m24_	unilat_shoulde	>=80	11	104	10.5769
m24_	acrwsp	>=80	12	104	11.5385
m24_	bilat_hip	>=80	16	104	15.3846
m24_	unilat_knee	>=80		104
m24_	unilat_hip	>=80	5	104	4.80769
m24_	bilat_knee	>=80	22	104	21.1538
m24_	bilat_shoulder	>=80	24	104	23.0769
m24_	bilat_hand	>=80	6	104	5.76923
m4_	bilat_knee	<60	8	43	18.6047
m4_	bilat_hand	<60	9	43	20.9302
m4_	unilat_hand	<60		43
m4_	unilat_shoulde	<60		43
m4_	unilat_hip	<60		43
m4_	bilat_hip	<60	15	43	34.8837
m4_	unilat_knee	<60		43
m4_	acrwsp	<60	17	43	39.5349
m4_	bilat_shoulder	<60	29	43	67.4419
m4_	bilat_hand	60-69	22	139	15.8273
m4_	bilat_hip	60-69	35	139	25.1799
m4_	bilat_knee	60-69	32	139	23.0216
m4_	unilat_knee	60-69	7	139	5.03597
m4_	unilat_shoulde	60-69	15	139	10.7914
m4_	bilat_shoulder	60-69	45	139	32.3741
m4_	unilat_hip	60-69	9	139	6.47482
m4_	acrwsp	60-69	30	139	21.5827
m4_	unilat_hand	60-69	6	139	4.31655
m4_	bilat_hand	70-79	26	243	10.6996
m4_	unilat_hand	70-79	9	243	3.7037
m4_	acrwsp	70-79	37	243	15.2263
m4_	unilat_shoulde	70-79	34	243	13.9918
m4_	bilat_hip	70-79	36	243	14.8148
m4_	bilat_knee	70-79	42	243	17.284
m4_	unilat_hip	70-79	14	243	5.76132
m4_	unilat_knee	70-79	17	243	6.99588
m4_	bilat_shoulder	70-79	67	243	27.572
m4_	bilat_shoulder	>=80	21	129	16.2791
m4_	bilat_hand	>=80	14	129	10.8527
m4_	bilat_knee	>=80	10	129	7.75194
m4_	unilat_hip	>=80	6	129	4.65116
m4_	acrwsp	>=80	13	129	10.0775
m4_	unilat_knee	>=80	7	129	5.42636
m4_	bilat_hip	>=80	11	129	8.52713
m4_	unilat_hand	>=80	5	129	3.87597
m4_	unilat_shoulde	>=80	8	129	6.20155
m60_	bilat_shoulder	<60	9	17	52.9412
m60_	unilat_hand	<60		17
m60_	unilat_shoulde	<60		17
m60_	unilat_knee	<60		17
m60_	bilat_knee	<60	5	17	29.4118
m60_	bilat_hand	<60		17	23.5294
m60_	bilat_hip	<60	6	17	35.2941
m60_	unilat_hip	<60		17
m60_	acrwsp	<60	7	17	41.1765
m60_	bilat_shoulder	60-69	14	55	25.4545
m60_	bilat_knee	60-69	8	55	14.5455
m60_	unilat_shoulde	60-69	6	55	10.9091
m60_	unilat_knee	60-69		55
m60_	acrwsp	60-69	9	55	16.3636
m60_	unilat_hip	60-69		55
m60_	unilat_hand	60-69		55
m60_	bilat_hand	60-69	9	55	16.3636
m60_	bilat_hip	60-69	10	55	18.1818
m60_	unilat_hand	70-79		91
m60_	unilat_hip	70-79	6	91	6.59341
m60_	acrwsp	70-79	18	91	19.7802
m60_	bilat_hand	70-79	15	91	16.4835
m60_	unilat_shoulde	70-79	6	91	6.59341
m60_	unilat_knee	70-79		91
m60_	bilat_knee	70-79	20	91	21.978
m60_	bilat_shoulder	70-79	18	91	19.7802
m60_	bilat_hip	70-79	18	91	19.7802
m60_	bilat_shoulder	>=80	6	34	17.6471
m60_	bilat_hip	>=80		34
m60_	bilat_knee	>=80		34
m60_	unilat_hip	>=80		34
m60_	unilat_shoulde	>=80		34
m60_	acrwsp	>=80		34
m60_	unilat_hand	>=80		34
m60_	unilat_knee	>=80		34
m60_	bilat_hand	>=80		34
m8_	bilat_hip	<60	18	43	41.8605
m8_	acrwsp	<60	14	43	32.5581
m8_	unilat_hip	<60		43
m8_	unilat_knee	<60		43
m8_	bilat_shoulder	<60	23	43	53.4884
m8_	bilat_knee	<60	16	43	37.2093
m8_	unilat_shoulde	<60		43
m8_	bilat_hand	<60	13	43	30.2326
m8_	unilat_hand	<60		43
m8_	acrwsp	60-69	32	127	25.1968
m8_	bilat_hip	60-69	46	127	36.2205
m8_	bilat_hand	60-69	19	127	14.9606
m8_	bilat_shoulder	60-69	45	127	35.4331
m8_	unilat_hand	60-69	8	127	6.29921
m8_	unilat_shoulde	60-69	10	127	7.87402
m8_	unilat_knee	60-69	6	127	4.72441
m8_	unilat_hip	60-69	11	127	8.66142
m8_	bilat_knee	60-69	36	127	28.3465
m8_	acrwsp	70-79	44	232	18.9655
m8_	bilat_shoulder	70-79	67	232	28.8793
m8_	unilat_shoulde	70-79	18	232	7.75862
m8_	unilat_hip	70-79	10	232	4.31034
m8_	unilat_knee	70-79	12	232	5.17241
m8_	bilat_knee	70-79	52	232	22.4138
m8_	bilat_hand	70-79	34	232	14.6552
m8_	unilat_hand	70-79	15	232	6.46552
m8_	bilat_hip	70-79	44	232	18.9655
m8_	acrwsp	>=80	15	125	12
m8_	unilat_hand	>=80		125
m8_	bilat_hand	>=80	14	125	11.2
m8_	bilat_knee	>=80	21	125	16.8
m8_	unilat_hip	>=80		125
m8_	unilat_shoulde	>=80	15	125	12
m8_	unilat_knee	>=80		125
m8_	bilat_hip	>=80	15	125	12
m8_	bilat_shoulder	>=80	28	125	22.4
